# Supplementary material for: Wastepaper-Based Cuprammonium Rayon Regenerated Using Novel Gaseous–Ammoniation Injection Process
Source: Polymers (Basel). 2024 Aug 27;16(17):2431. doi: 10.3390/polym16172431 (PMC11397804; doi:10.3390/polym16172431)
Supplement: Supplementary file 1 [file polymers-16-02431-s001.zip]

Archive with 1 entries (1 files):
- polymers-3084504-supplementary.pdf
